# Supplementary material for: The leafhopper genus Multiproductus Xing, Dai & Li in China (Hemiptera, Cicadellidae, Deltocephalinae, Paralimnini), with description of one new species
Source: Zookeys. 2014 Jan 13;(369):43–8. doi: 10.3897/zookeys.369.6614 (PMC3904118; doi:10.3897/zookeys.369.6614)
Supplement: XML Treatment for Multiproductus [file zookeys.369.6614-treatment1.xml]

<!DOCTYPE tp:taxon-treatment
  PUBLIC "-//TaxonX//DTD Taxonomic Treatment Publishing DTD v0 20100105//EN" "tax-treatment-NSO.dtd">
<tp:taxon-treatment xmlns:tp="http://www.plazi.org/taxpub"><tp:treatment-meta><mixed-citation publication-type="journal"><person-group><name><surname>Xing</surname><given-names>Ji-Chun</given-names></name><name><surname>Li</surname><given-names>Zi Zhong</given-names></name></person-group><article-title>The leafhopper genus <italic>Multiproductus</italic> Xing, Dai &amp; Li in China (Hemiptera, Cicadellidae, Deltocephalinae, Paralimnini), with description of one new species</article-title><source>Zookeys</source><day>13</day><month>1</month><year>2014</year><volume>2014</volume><issue>369</issue><fpage>43</fpage><lpage>48</lpage><pub-id pub-id-type="doi">10.3897/zookeys.369.6614</pub-id></mixed-citation></tp:treatment-meta><tp:nomenclature><tp:taxon-name>
                        <tp:taxon-name-part taxon-name-part-type="genus">Multiproductus</tp:taxon-name-part>
                        <object-id xmlns:xlink="http://www.w3.org/1999/xlink" xlink:type="simple">http://species-id.net/wiki/Multiproductus</object-id>
                    </tp:taxon-name><tp:taxon-authority>Xing, Dai &amp; Li</tp:taxon-authority><tp:nomenclature-citation-list><tp:nomenclature-citation><tp:taxon-name>Multiproductus</tp:taxon-name><comment> Xing, Dai &amp; Li, 2011: 65.</comment></tp:nomenclature-citation></tp:nomenclature-citation-list></tp:nomenclature><tp:treatment-sec sec-type="Type species"><title>Type species.</title><p><italic><tp:taxon-name>Multiproductus ramosus</tp:taxon-name></italic> Xing, Dai &amp; Li, 2011.</p></tp:treatment-sec><tp:treatment-sec sec-type="Remarks"><title>Remarks.</title><p>For the relationship and diagnosis of <italic><tp:taxon-name>Multiproductus</tp:taxon-name></italic> Xing, Dai &amp; Li, 2011 see <xref ref-type="bibr" rid="B3">Xing et al. (2011</xref>: 65). <italic><tp:taxon-name>Multiproductus</tp:taxon-name></italic> is distributed in China (Oriental Regions). This genus is especially well differentiated from other genera of <tp:taxon-name>Paralimnini</tp:taxon-name> in <tp:taxon-name>Deltocephalinae</tp:taxon-name> by the unique forewing with outer subapical cell extended to costal margin, branches of vein R recurved distally, resulting in fifth (outer) apical cell. The two species of this genus are very similar in appearance. This situation is similar to the paralimnine genus <italic><tp:taxon-name>Paralaevicephalus</tp:taxon-name></italic> wherein all species are essentially the same in external appearance and several different species can be collected in the same location.</p></tp:treatment-sec><tp:treatment-sec sec-type="Distribution"><title>Distribution.</title><p>China (Guizhou, Yunnan, Hainan).</p></tp:treatment-sec><tp:treatment-sec sec-type="Key to species (♂) of Multiproductus"><title>Key to species (♂) of <italic><tp:taxon-name>Multiproductus</tp:taxon-name></italic></title><table-wrap content-type="key" position="anchor" orientation="portrait"><table><tbody><tr><td rowspan="1" colspan="1">1</td><td rowspan="1" colspan="1">Aedeagal shaft with three pairs of lateral preapical processes; apical process of style narrow, tubular shape (see <xref ref-type="bibr" rid="B3">Xing et al. 2011</xref>: <xref ref-type="fig" rid="F2">Figs 9</xref>, <xref ref-type="fig" rid="F2">10</xref>, <xref ref-type="fig" rid="F2">13</xref>)</td><td rowspan="1" colspan="1"><italic><tp:taxon-name>Multiproductus ramosus</tp:taxon-name></italic></td></tr><tr><td rowspan="1" colspan="1">–</td><td rowspan="1" colspan="1">Aedeagal shaft with two pairs of lateral preapical processes; apical process of style wide and flat, sword shape (<xref ref-type="fig" rid="F2">Figs 9</xref>, <xref ref-type="fig" rid="F2">10</xref>, <xref ref-type="fig" rid="F2">13</xref>)</td><td rowspan="1" colspan="1"><italic><tp:taxon-name>Multiproductus complantus</tp:taxon-name></italic> sp. n.</td></tr><!--PageBreak--></tbody></table></table-wrap></tp:treatment-sec><tp:treatment-sec><!--Section generated to contain objects referenced in tp:taxon-treatment.--><fig id="F2" position="float" orientation="portrait"><label>Figures 5–13.</label><caption><p><italic><tp:taxon-name>Multiproductus complantus</tp:taxon-name></italic> sp. n. <bold>5</bold> Male pygofer side, lateral view <bold>6</bold> Valve, ventral view <bold>7</bold> Subgenital plate, ventral view <bold>8</bold> Subgenital plate, lateral view <bold>9</bold> Aedeagus, ventral view <bold>10</bold> Aedeagus, lateral view <bold>11</bold> Connective, ventral view <bold>12</bold> Connective, lateral view <bold>13</bold> Style, dorsal view.</p></caption><graphic xmlns:xlink="http://www.w3.org/1999/xlink" xlink:href="ZooKeys-369-043-g002.jpg" position="float" orientation="portrait" xlink:type="simple"/></fig></tp:treatment-sec><ref-list><ref id="B3"><mixed-citation xmlns:xlink="http://www.w3.org/1999/xlink" xlink:type="simple"><person-group><name name-style="western"><surname>Xing</surname><given-names>JC</given-names></name><name name-style="western"><surname>Dai</surname><given-names>RH</given-names></name><name name-style="western"><surname>Li</surname><given-names>ZZ</given-names></name></person-group> (<year>2011</year>) <article-title>A new Paralimnini leafhopper genus (Hemiptera: Cicadellidae: Deltocephalinae) from China.</article-title><source>Zootaxa</source><volume>3014</volume>: <fpage>65</fpage>-<lpage>68</lpage>.</mixed-citation></ref></ref-list></tp:taxon-treatment>
