# Supplementary material for: The leafhopper genus Multiproductus Xing, Dai & Li in China (Hemiptera, Cicadellidae, Deltocephalinae, Paralimnini), with description of one new species
Source: Zookeys. 2014 Jan 13;(369):43–8. doi: 10.3897/zookeys.369.6614 (PMC3904118; doi:10.3897/zookeys.369.6614)
Supplement: XML Treatment for Multiproductus ramosus [file zookeys.369.6614-treatment2.xml]

<!DOCTYPE tp:taxon-treatment
  PUBLIC "-//TaxonX//DTD Taxonomic Treatment Publishing DTD v0 20100105//EN" "tax-treatment-NSO.dtd">
<tp:taxon-treatment xmlns:tp="http://www.plazi.org/taxpub"><tp:treatment-meta><mixed-citation publication-type="journal"><person-group><name><surname>Xing</surname><given-names>Ji-Chun</given-names></name><name><surname>Li</surname><given-names>Zi Zhong</given-names></name></person-group><article-title>The leafhopper genus <italic>Multiproductus</italic> Xing, Dai &amp; Li in China (Hemiptera, Cicadellidae, Deltocephalinae, Paralimnini), with description of one new species</article-title><source>Zookeys</source><day>13</day><month>1</month><year>2014</year><volume>2014</volume><issue>369</issue><fpage>43</fpage><lpage>48</lpage><pub-id pub-id-type="doi">10.3897/zookeys.369.6614</pub-id></mixed-citation></tp:treatment-meta><tp:nomenclature><tp:taxon-name>
                            <tp:taxon-name-part taxon-name-part-type="genus">Multiproductus</tp:taxon-name-part>
                            <tp:taxon-name-part taxon-name-part-type="species">ramosus</tp:taxon-name-part>
                            <object-id xmlns:xlink="http://www.w3.org/1999/xlink" xlink:type="simple">http://species-id.net/wiki/Multiproductus_ramosus</object-id>
                        </tp:taxon-name><tp:taxon-authority>Xing, Dai &amp; Li, 2011</tp:taxon-authority><tp:nomenclature-citation-list><tp:nomenclature-citation><tp:taxon-name>Multiproductus ramosus</tp:taxon-name><comment> Xing, Dai &amp; Li, 2011: 66–67, figs 1–15.</comment></tp:nomenclature-citation></tp:nomenclature-citation-list></tp:nomenclature><tp:treatment-sec sec-type="Material examined"><title>Material examined.</title><p>China: 1♂ (Holotype), Guizhou Prov., Guanling County, Huajiang, 16 August 2009, coll. Jichun Xing; 2♂♂4♀♀, Guizhou Prov., Guanling County, Huajiang, 16 August 2009, coll. Jichun Xing; 1♂, Guizhou Prov., Ziyun County, Baishiyan, 28 July 2008, coll. Jichun Xing; 1♀, Guizhou Prov., Yanhe County, Mayanghe, 10 June 2007, coll. Jichun Xing; 1♀, Yunnan Prov., Menghai County, Mannong, 24 July 2008, coll. Yuehua Song; 1♂, Yunnan Prov., Baoshan City, Baihualing, 7 May 2010, coll. Yanli Zheng; 1♂1♀, Hainan Prov., Bawangling, 16 April 2013, coll. Jichun Xing.</p></tp:treatment-sec><tp:treatment-sec sec-type="Distribution"><title>Distribution.</title><p>China (Guizhou, Yunnan, Hainan).</p></tp:treatment-sec></tp:taxon-treatment>
