# Supplementary material for: The leafhopper genus Multiproductus Xing, Dai & Li in China (Hemiptera, Cicadellidae, Deltocephalinae, Paralimnini), with description of one new species
Source: Zookeys. 2014 Jan 13;(369):43–8. doi: 10.3897/zookeys.369.6614 (PMC3904118; doi:10.3897/zookeys.369.6614)
Supplement: XML Treatment for Multiproductus complantus [file zookeys.369.6614-treatment3.xml]

<!DOCTYPE tp:taxon-treatment
  PUBLIC "-//TaxonX//DTD Taxonomic Treatment Publishing DTD v0 20100105//EN" "tax-treatment-NSO.dtd">
<tp:taxon-treatment xmlns:tp="http://www.plazi.org/taxpub"><tp:treatment-meta><mixed-citation publication-type="journal"><person-group><name><surname>Xing</surname><given-names>Ji-Chun</given-names></name><name><surname>Li</surname><given-names>Zi Zhong</given-names></name></person-group><article-title>The leafhopper genus <italic>Multiproductus</italic> Xing, Dai &amp; Li in China (Hemiptera, Cicadellidae, Deltocephalinae, Paralimnini), with description of one new species</article-title><source>Zookeys</source><day>13</day><month>1</month><year>2014</year><volume>2014</volume><issue>369</issue><fpage>43</fpage><lpage>48</lpage><pub-id pub-id-type="doi">10.3897/zookeys.369.6614</pub-id></mixed-citation></tp:treatment-meta><tp:nomenclature><tp:taxon-name>
                            <tp:taxon-name-part taxon-name-part-type="genus">Multiproductus</tp:taxon-name-part>
                            <tp:taxon-name-part taxon-name-part-type="species">complantus</tp:taxon-name-part>
                            <object-id xmlns:xlink="http://www.w3.org/1999/xlink" content-type="zoobank" xlink:type="simple">http://zoobank.org/28A036CA-70C0-48B7-8410-D0D405913F75</object-id>
                            <object-id xmlns:xlink="http://www.w3.org/1999/xlink" xlink:type="simple">http://species-id.net/wiki/Multiproductus_complantus</object-id>
                        </tp:taxon-name><tp:taxon-authority>Xing &amp; Li</tp:taxon-authority><tp:taxon-status xmlns:xlink="http://www.w3.org/1999/xlink" xlink:type="simple">sp. n.</tp:taxon-status><xref ref-type="fig" rid="F1">Figs 1</xref><xref ref-type="fig" rid="F2">–13</xref></tp:nomenclature><tp:treatment-sec sec-type="Description"><title>Description.</title><p>Yellowish-brown species, with light veins on forewings. Crown yellowish brown with four dark brown marks on anterior margin and orange–yellow longitudinal band midway between midline and eye extending to posterior margin of pronotum. Eyes black, fairly large. Ocelli pale yellow. Face black, frontoclypeus with yellowish brown transverse stripes on both sides. Forewings pale yellow. Hind macropterous. Legs marked with brown.</p><p>Head slightly wider than greatest width of pronotum. Vertex with fore margin produced triangularly, median length longer than width between eyes. Ocelli on anterior margin, separated from corresponding eye by approximately their own diameter. Frontoclypeus distinctly longer than wide, anteclypeus slightly narrowed apically. Antennae arising near lower corner of eye. Pronotum with anterior margin strongly and roundly produced, posterior margin slightly concave. Scutellum triangular, slightly shorter than pronotum, with transverse suture curved and depressed. Forewing with outer subapical cell extended to costal margin, branches of vein R recurved distally, resulting in fifth (outer) apical cell, and veins of clavus appear to extend to the claval suture, 4 times as long as wide, appendix present. Hind wings with three apical cells and two anteapical cells. Profemur with 2 dorsoapical setae. Hind femur apical setal formula 2+2+1. Hind tibia flattened and nearly straight, with PD setae very long, several supernumeral setae present between AD and AV rows; AD row with somewhat thin setae between very thick macrosetae. Metabasitarsomere with three platellae and <!--PageBreak-->two setae on apical transverse row; plantar surface with one row of five stout setae at middle and one row of four stout setae at lateral margin.</p><p><italic>Male genitalia</italic>. Male pygofer side elongate with many large setae medially; without processes (<xref ref-type="fig" rid="F2">Fig. 5</xref>). Valve subtriangular with anterior margin produced and posterior margin strongly produced medially (<xref ref-type="fig" rid="F2">Fig. 6</xref>). Subgenital plate wide, with uniseriate row of macrosetae along lateral margin, internal appendage short and mucronate (<xref ref-type="fig" rid="F2">Figs 7</xref>, <xref ref-type="fig" rid="F2">8</xref>). Aedeagal shaft elongate and sinuate; with two pairs of lateral preapical processes, proximal pair with two small spines; gonopore subapical on ventral surface (<xref ref-type="fig" rid="F2">Figs 9</xref>, <xref ref-type="fig" rid="F2">10</xref>). Connective loop–shaped with arms fused apically; stem present, articulated with the aedeagus (<xref ref-type="fig" rid="F2">Figs 11</xref>, <xref ref-type="fig" rid="F2">12</xref>). Apical process of style wide and flat, sword shape (<xref ref-type="fig" rid="F2">Fig. 13</xref>).</p><fig id="F1" position="float" orientation="portrait"><label>Figures 1–4.</label><caption><p><italic><tp:taxon-name>Multiproductus complantus</tp:taxon-name></italic> sp. n. <bold>1</bold> ♂, dorsal view <bold>2</bold> ♂, lateral view <bold>3</bold> Head and thorax,dorsal view <bold>4</bold> ♂,face.</p></caption><graphic xmlns:xlink="http://www.w3.org/1999/xlink" xlink:href="ZooKeys-369-043-g001.jpg" position="float" orientation="portrait" xlink:type="simple"/></fig><fig id="F2" position="float" orientation="portrait"><label>Figures 5–13.</label><caption><p><italic><tp:taxon-name>Multiproductus complantus</tp:taxon-name></italic> sp. n. <bold>5</bold> Male pygofer side, lateral view <bold>6</bold> Valve, ventral view <bold>7</bold> Subgenital plate, ventral view <bold>8</bold> Subgenital plate, lateral view <bold>9</bold> Aedeagus, ventral view <bold>10</bold> Aedeagus, lateral view <bold>11</bold> Connective, ventral view <bold>12</bold> Connective, lateral view <bold>13</bold> Style, dorsal view.</p></caption><graphic xmlns:xlink="http://www.w3.org/1999/xlink" xlink:href="ZooKeys-369-043-g002.jpg" position="float" orientation="portrait" xlink:type="simple"/></fig></tp:treatment-sec><tp:treatment-sec sec-type="Measurement"><title>Measurement.</title><p>Length (including tegmen): ♂, 3.0 mm.</p></tp:treatment-sec><tp:treatment-sec sec-type="Host"><title>Host.</title><p>Grasses.</p><!--PageBreak--></tp:treatment-sec><tp:treatment-sec sec-type="Type material"><title>Type material.</title><p>Holotype ♂, China: Guizhou Prov., Ziyun County, Baishiyan, Kazha, 2 October 2013, coll. Jichun Xing (GUGC).</p></tp:treatment-sec><tp:treatment-sec sec-type="Diagnosis"><title>Diagnosis.</title><p>This new species is similar to <italic><tp:taxon-name>Multiproductus ramosus</tp:taxon-name></italic> Xing, Dai &amp; Li, 2011 in appearance, but can be distinguished from the latter by the aedeagal shaft with two pairs of lateral preapical processes, the apical process of style wide and flat, sword shape, and the valve subtriangular and subgenital plate wide.</p></tp:treatment-sec><tp:treatment-sec sec-type="Etymology"><title>Etymology.</title><p>The species name is derived from the Latin word “<italic>complantus</italic>”, referring to the apical process of style wide and flat.</p><!--PageBreak--></tp:treatment-sec></tp:taxon-treatment>
